# Supplementary material for: 5-Azacytidine Downregulates the Proliferation and Migration of Hepatocellular Carcinoma Cells In Vitro and In Vivo by Targeting miR-139-5p/ROCK2 Pathway
Source: Cancers (Basel). 2022 Mar 23;14(7):1630. doi: 10.3390/cancers14071630 (PMC8996928; doi:10.3390/cancers14071630)
Supplement: Supplementary file 1 [file cancers-14-01630-s001.zip]

Archive with 2 entries (2 files):
- cancers-1557545- original image.pdf
- cancers-1557545-supplementary- updated.pdf
